# Supplementary material for: Investigation of Metabolome Underlying the Biological Mechanisms of Acute Heat Stressed Granulosa Cells
Source: Int J Mol Sci. 2022 Feb 15;23(4):2146. doi: 10.3390/ijms23042146 (PMC8879866; doi:10.3390/ijms23042146)
Supplement: Supplementary file 1 [file ijms-23-02146-s001.zip]

Archive with 1 entries (1 files):
- ijms-1546287-supplementary.pdf
